# Supplementary material for: Exploring Function Prediction in Protein Interaction Networks via Clustering Methods
Source: PLoS One. 2014 Jun 27;9(6):e99755. doi: 10.1371/journal.pone.0099755 (PMC4074043; doi:10.1371/journal.pone.0099755)
Supplement: File S1 — Matlab code for generation of the graph representations. (ZIP) [file pone.0099755.s001.zip]

Archive with 5 entries (4 files):
- SuppInfo/
- SuppInfo/full_func_graph.m
- SuppInfo/pin_network.mat
- SuppInfo/protein_term_graph.m
- SuppInfo/weighted_graphs.m
